# Supplementary material for: Use of Intraperitoneal Lidocaine in Horses Undergoing Laparotomy for Colic
Source: Animals (Basel). 2026 May 26;16(11):1616. doi: 10.3390/ani16111616 (PMC13255868; doi:10.3390/ani16111616)
Supplement: Supplementary file 1 [file animals-16-01616-s001.zip]

Archive with 1 entries (1 files):
- animals-4254696-supplementary.pdf
